# Supplementary material for: A novel TLR7 agonist as adjuvant to stimulate high quality HBsAg-specific immune responses in an HBV mouse model
Source: J Transl Med. 2020 Mar 4;18:112. doi: 10.1186/s12967-020-02275-2 (PMC7055022; doi:10.1186/s12967-020-02275-2)
Supplement: Supplementary file 1 — Additional file 1: Table S1. Complete list of DEGs in Raw 264.7 cells treated with T7-EA and T7. All genes had an absolut fold-change (FC) >2 and a false discovery rate (FDR) <0.05 in T7-EA vs T7 group, and passed a low-expression filter. [file 12967_2020_2275_MOESM1_ESM.xlsx]

## Sheet: Table S1
Table S1. Complete list of DEGs in Raw264.7 treated with T7-EA and T7. All genes had an absolut fold-change (FC) >2 and a false discovery rate (FDR) <0.05 in T7-EA vs T7 group, and passed a low-expression filter.
Gene	Description_KEGG	T7-EA vs T7
		Log2 FC	FDR
BC100530	K13907//cystatin-A/B	2.55331	6.38649e-06
Isg15	K12159//ubiquitin cross-reactive protein+ko04622//RIG-I-like receptor signaling pathway+ko05165//Human papillomavirus infection	-2.60509	0
Gm2022	K03236//translation initiation factor 1A+ko03013//RNA transport	-4.07403	4.94947e-05
Gm2666	K08432//G protein-coupled receptor 148	-1.20116	8.70392e-17
Gm3776	K00799//glutathione S-transferase [EC:2.5.1.18]+ko00980//Metabolism of xenobiotics by cytochrome P450+ko00982//Drug metabolism - cytochrome P450+ko00983//Drug metabolism - other enzymes+ko05225//Hepatocellular carcinoma+ko01524//Platinum drug resistance+ko05418//Fluid shear stress and atherosclerosis+ko00480//Glutathione metabolism+ko05200//Pathways in cancer+ko05204//Chemical carcinogenesis	2.7787	8.09085e-08
Gm4027	K03236//translation initiation factor 1A+ko03013//RNA transport	-3.67724	0.000139557
Gm4070	K12797//caspase recruitment domain-containing protein 6+ko04621//NOD-like receptor signaling pathway	-1.24549	0
LOC100044068	K12971//interferon-activable protein 202+ko04623//Cytosolic DNA-sensing pathway;K20914//gamma-interferon-inducible protein 16+ko04621//NOD-like receptor signaling pathway	-1.39411	0
LOC100503923	K08432//G protein-coupled receptor 148	-1.52482	3.2058e-05
Gbp6	K20908//guanylate-binding protein 6	-2.29558	1.08548e-07
LOC100862446	K13625//ferritin light chain+ko04216//Ferroptosis+ko04217//Necroptosis+ko04978//Mineral absorption	1.7892	5.16578e-09
LOC100862473	K20914//gamma-interferon-inducible protein 16+ko04621//NOD-like receptor signaling pathway	-1.03697	1.48046e-08
LOC101055663	K15413//nuclear autoantigen Sp-100+ko05203//Viral carcinogenesis+ko05168//Herpes simplex infection	-1.49042	1.80543e-19
Klk9	K09618//kallikrein 9 [EC:3.4.21.-]	3.15873	1.53857e-39
LOC102633156	K09228//KRAB domain-containing zinc finger protein	-2.99131	4.58124e-28
LOC102634132	NA	1.08783	6.07869e-05
LOC102636558	K15413//nuclear autoantigen Sp-100+ko05203//Viral carcinogenesis+ko05168//Herpes simplex infection	-3.26544	0.00057623
LOC102639653	K09228//KRAB domain-containing zinc finger protein	1.0253	4.05016e-17
Gm36718	K13617//protein phosphatase methylesterase 1 [EC:3.1.1.89]	-4.05073	2.1115e-11
LOC102641031	K20914//gamma-interferon-inducible protein 16+ko04621//NOD-like receptor signaling pathway	-1.2627	1.10786e-204
Synpo	K21112//synaptopodin+ko04530//Tight junction	1.11803	2.9534e-29
Cdc42ep2	NA	1.21576	1.61084e-20
Gm40498	K01679//fumarate hydratase, class II [EC:4.2.1.2]+ko01200//Carbon metabolism+ko05211//Renal cell carcinoma+ko00020//Citrate cycle (TCA cycle)+ko05200//Pathways in cancer+ko04934//Cushing's syndrome+ko00620//Pyruvate metabolism+ko01100//Metabolic pathways;K10279//F-box and leucine-rich repeat protein 13;K05030//calcium-activated chloride channel regulator 3/4+ko04972//Pancreatic secretion+ko04924/…	-1.89318	1.33458e-09
LOC108167347	K15413//nuclear autoantigen Sp-100+ko05203//Viral carcinogenesis+ko05168//Herpes simplex infection	-1.30894	8.25217e-06
LOC108167918	K01679//fumarate hydratase, class II [EC:4.2.1.2]+ko01200//Carbon metabolism+ko05211//Renal cell carcinoma+ko00020//Citrate cycle (TCA cycle)+ko05200//Pathways in cancer+ko04934//Cushing's syndrome+ko00620//Pyruvate metabolism+ko01100//Metabolic pathways;K08742//E3 ubiquitin-protein ligase SIAH2 [EC:2.3.2.27];K04257//olfactory receptor+ko04740//Olfactory transduction;K12488//Arf-GAP with SH3 doma…	-1.19622	7.55453e-299
LOC108169061	K01679//fumarate hydratase, class II [EC:4.2.1.2]+ko01200//Carbon metabolism+ko05211//Renal cell carcinoma+ko00020//Citrate cycle (TCA cycle)+ko05200//Pathways in cancer+ko04934//Cushing's syndrome+ko00620//Pyruvate metabolism+ko01100//Metabolic pathways;K08742//E3 ubiquitin-protein ligase SIAH2 [EC:2.3.2.27];K04257//olfactory receptor+ko04740//Olfactory transduction;K12488//Arf-GAP with SH3 doma…	2.05496	2.9493e-09
Epsti1	K10433//microtubule-associated protein 7	-1.44085	4.27702e-161
Cbr3	K00084//carbonyl reductase 3 [EC:1.1.1.184]+ko00980//Metabolism of xenobiotics by cytochrome P450+ko00590//Arachidonic acid metabolism+ko01100//Metabolic pathways	1.5669	7.30942e-32
Ifit1bl2	K14217//interferon-induced protein with tetratricopeptide repeats 1+ko05160//Hepatitis C+ko05168//Herpes simplex infection	-1.5835	1.27216e-07
Adh7	K13951//alcohol dehydrogenase 1/7 [EC:1.1.1.1]+ko00980//Metabolism of xenobiotics by cytochrome P450+ko00982//Drug metabolism - cytochrome P450+ko00010//Glycolysis / Gluconeogenesis+ko00830//Retinol metabolism+ko05204//Chemical carcinogenesis+ko00350//Tyrosine metabolism+ko01100//Metabolic pathways+ko00071//Fatty acid degradation	1.00501	8.43882e-35
Adora3	K04268//adenosine A3 receptor+ko04022//cGMP-PKG signaling pathway+ko04071//Sphingolipid signaling pathway+ko04080//Neuroactive ligand-receptor interaction	1.49128	1.58149e-16
Afp	K16144//alpha-fetoprotein+ko04390//Hippo signaling pathway	1.11243	2.78458e-85
Alox5	K00461//arachidonate 5-lipoxygenase [EC:1.13.11.34]+ko04913//Ovarian steroidogenesis+ko04726//Serotonergic synapse+ko00590//Arachidonic acid metabolism+ko04664//Fc epsilon RI signaling pathway+ko05145//Toxoplasmosis+ko01100//Metabolic pathways	1.33645	1.51366e-47
Alox5ap	K20735//arachidonate 5-lipoxygenase-activating protein+ko04664//Fc epsilon RI signaling pathway	1.10942	1.06164e-305
Cd5l	K13912//deleted in malignant brain tumors 1 protein+ko04970//Salivary secretion	2.67113	6.3436e-15
Ass1	K01940//argininosuccinate synthase [EC:6.3.4.5]+ko05418//Fluid shear stress and atherosclerosis+ko01230//Biosynthesis of amino acids+ko00250//Alanine, aspartate and glutamate metabolism+ko00220//Arginine biosynthesis+ko01100//Metabolic pathways	1.66528	3.03644e-14
Prdm1	K09228//KRAB domain-containing zinc finger protein	1.52032	3.88127e-31
Cd24a	K06469//CD24 antigen+ko04640//Hematopoietic cell lineage	1.09836	0.000712675
Cd5	K06455//T-cell surface glycoprotein CD5+ko04640//Hematopoietic cell lineage	-1.30395	2.37053e-17
Cd69	K06502//CD69 antigen	-1.55371	1.52702e-05
Ccr1	K04176//C-C chemokine receptor type 1+ko04062//Chemokine signaling pathway+ko04060//Cytokine-cytokine receptor interaction+ko05163//Human cytomegalovirus infection+ko05167//Kaposi's sarcoma-associated herpesvirus infection	1.81221	1.4123e-60
Cox6a2	K02266//cytochrome c oxidase subunit 6a+ko04260//Cardiac muscle contraction+ko04714//Thermogenesis+ko00190//Oxidative phosphorylation+ko04932//Non-alcoholic fatty liver disease (NAFLD)+ko05010//Alzheimer's disease+ko05012//Parkinson's disease+ko05016//Huntington's disease+ko01100//Metabolic pathways	-1.09137	4.40592e-06
Cp	K13624//ceruloplasmin [EC:1.16.3.1]+ko04216//Ferroptosis+ko00860//Porphyrin and chlorophyll metabolism	-1.95193	5.51306e-188
Csf3	K05423//granulocyte colony-stimulating factor+ko04630//Jak-STAT signaling pathway+ko04640//Hematopoietic cell lineage+ko04657//IL-17 signaling pathway+ko05144//Malaria+ko04151//PI3K-Akt signaling pathway+ko04060//Cytokine-cytokine receptor interaction	1.55376	0
Cst7	K13903//cystatin-F	1.41697	7.96671e-11
Dnm1	K01528//dynamin GTPase [EC:3.6.5.5]+ko04144//Endocytosis+ko04072//Phospholipase D signaling pathway+ko04721//Synaptic vesicle cycle+ko05100//Bacterial invasion of epithelial cells+ko04961//Endocrine and other factor-regulated calcium reabsorption	1.11859	3.18718e-05
Emp1	K19289//peripheral myelin protein 22	1.02439	6.64024e-113
Fcna	K10104//ficolin	1.01383	1.41044e-10
Akr1b8	K00011//aldehyde reductase [EC:1.1.1.21]+ko00040//Pentose and glucuronate interconversions+ko00052//Galactose metabolism+ko00051//Fructose and mannose metabolism+ko00561//Glycerolipid metabolism+ko01100//Metabolic pathways+ko00790//Folate biosynthesis	1.22061	0
Fgr	K08891//tyrosine-protein kinase Fgr [EC:2.7.10.2]+ko04062//Chemokine signaling pathway+ko05169//Epstein-Barr virus infection	1.14034	3.03409e-149
Gbp2b	K20897//guanylate-binding protein 2+ko04621//NOD-like receptor signaling pathway	-3.89872	4.11676e-07
Gda	K01487//guanine deaminase [EC:3.5.4.3]+ko00230//Purine metabolism+ko01100//Metabolic pathways	1.04902	5.36221e-29
Gdnf	K05452//glial cell derived neurotrophic factor	1.2452	3.33595e-06
Pdpn	K16778//podoplanin	1.63886	2.33608e-110
Lilr4b	K06512//leukocyte immunoglobulin-like receptor+ko04380//Osteoclast differentiation	1.20833	0
Gsta1	K00799//glutathione S-transferase [EC:2.5.1.18]+ko00980//Metabolism of xenobiotics by cytochrome P450+ko00982//Drug metabolism - cytochrome P450+ko00983//Drug metabolism - other enzymes+ko05225//Hepatocellular carcinoma+ko01524//Platinum drug resistance+ko05418//Fluid shear stress and atherosclerosis+ko00480//Glutathione metabolism+ko05200//Pathways in cancer+ko05204//Chemical carcinogenesis	2.75238	1.14017e-09
Gstp1	K00799//glutathione S-transferase [EC:2.5.1.18]+ko00980//Metabolism of xenobiotics by cytochrome P450+ko00982//Drug metabolism - cytochrome P450+ko00983//Drug metabolism - other enzymes+ko05225//Hepatocellular carcinoma+ko01524//Platinum drug resistance+ko05418//Fluid shear stress and atherosclerosis+ko00480//Glutathione metabolism+ko05200//Pathways in cancer+ko05204//Chemical carcinogenesis	1.02058	1.27881e-98
Cfb	K01335//component factor B [EC:3.4.21.47]+ko04610//Complement and coagulation cascades+ko05150//Staphylococcus aureus infection	-1.20129	2.81348e-08
H2-Bl	K06751//major histocompatibility complex, class I+ko05416//Viral myocarditis+ko04144//Endocytosis+ko04145//Phagosome+ko04514//Cell adhesion molecules (CAMs)+ko04218//Cellular senescence+ko04612//Antigen processing and presentation+ko04940//Type I diabetes mellitus+ko05320//Autoimmune thyroid disease+ko05203//Viral carcinogenesis+ko05330//Allograft rejection+ko05332//Graft-versus-host disease+ko05…	-2.78921	0.000398262
H2-T22	K06751//major histocompatibility complex, class I+ko05416//Viral myocarditis+ko04144//Endocytosis+ko04145//Phagosome+ko04514//Cell adhesion molecules (CAMs)+ko04218//Cellular senescence+ko04612//Antigen processing and presentation+ko04940//Type I diabetes mellitus+ko05320//Autoimmune thyroid disease+ko05203//Viral carcinogenesis+ko05330//Allograft rejection+ko05332//Graft-versus-host disease+ko05…	-1.06378	3.41786e-94
H2-T24	K06751//major histocompatibility complex, class I+ko05416//Viral myocarditis+ko04144//Endocytosis+ko04145//Phagosome+ko04514//Cell adhesion molecules (CAMs)+ko04218//Cellular senescence+ko04612//Antigen processing and presentation+ko04940//Type I diabetes mellitus+ko05320//Autoimmune thyroid disease+ko05203//Viral carcinogenesis+ko05330//Allograft rejection+ko05332//Graft-versus-host disease+ko05…	-1.36119	0
Ifi44l	NA	-3.12782	0
Hdc	K01590//histidine decarboxylase [EC:4.1.1.22]+ko00340//Histidine metabolism+ko01100//Metabolic pathways	-1.5161	6.04639e-19
Hbegf	K08523//heparin-binding EGF-like growth factor+ko01522//Endocrine resistance+ko04915//Estrogen signaling pathway+ko04912//GnRH signaling pathway+ko05219//Bladder cancer+ko05205//Proteoglycans in cancer+ko04012//ErbB signaling pathway+ko05120//Epithelial cell signaling in Helicobacter pylori infection+ko04928//Parathyroid hormone synthesis, secretion and action	1.34377	0.000364684
Slc6a4	K05037//solute carrier family 6 (neurotransmitter transporter, serotonin) member 4+ko04726//Serotonergic synapse	1.79848	1.46376e-46
Irgm1	K14139//immunity-related GTPase family M protein [EC:3.6.5.-]+ko05145//Toxoplasmosis	-1.28805	0
Cxcl10	K12671//C-X-C motif chemokine 10+ko04657//IL-17 signaling pathway+ko04668//TNF signaling pathway+ko04620//Toll-like receptor signaling pathway+ko04623//Cytosolic DNA-sensing pathway+ko04622//RIG-I-like receptor signaling pathway+ko04062//Chemokine signaling pathway+ko04060//Cytokine-cytokine receptor interaction+ko05164//Influenza A	-2.72975	5.62195e-77
Ifi203	K20914//gamma-interferon-inducible protein 16+ko04621//NOD-like receptor signaling pathway	-1.21407	1.14058e-150
Ifi204	K20914//gamma-interferon-inducible protein 16+ko04621//NOD-like receptor signaling pathway;K12971//interferon-activable protein 202+ko04623//Cytosolic DNA-sensing pathway	-1.60497	2.80534e-226
Ifit1	K14217//interferon-induced protein with tetratricopeptide repeats 1+ko05160//Hepatitis C+ko05168//Herpes simplex infection	-3.06657	6.01018e-233
Ifit2	K14217//interferon-induced protein with tetratricopeptide repeats 1+ko05160//Hepatitis C+ko05168//Herpes simplex infection	-2.18737	0
Ifit3	K14217//interferon-induced protein with tetratricopeptide repeats 1+ko05160//Hepatitis C+ko05168//Herpes simplex infection	-3.66818	3.3562e-178
Ifnb1	K05415//interferon beta+ko04630//Jak-STAT signaling pathway+ko04217//Necroptosis+ko04650//Natural killer cell mediated cytotoxicity+ko04380//Osteoclast differentiation+ko04668//TNF signaling pathway+ko05142//Chagas disease (American trypanosomiasis)+ko04621//NOD-like receptor signaling pathway+ko04620//Toll-like receptor signaling pathway+ko04623//Cytosolic DNA-sensing pathway+ko04622//RIG-I-like…	-4.0793	0.000136008
Igf1	K05459//insulin-like growth factor 1+ko05414//Dilated cardiomyopathy (DCM)+ko05410//Hypertrophic cardiomyopathy (HCM)+ko04730//Long-term depression+ko04510//Focal adhesion+ko04211//Longevity regulating pathway+ko04213//Longevity regulating pathway - multiple species+ko01521//EGFR tyrosine kinase inhibitor resistance+ko01522//Endocrine resistance+ko04914//Progesterone-mediated oocyte maturation+ko…	1.8371	6.20685e-101
Igtp	K14140//interferon gamma induced GTPase+ko05145//Toxoplasmosis;K14139//immunity-related GTPase family M protein [EC:3.6.5.-]+ko05145//Toxoplasmosis	-1.43788	7.27735e-106
Itgax	K06462//integrin alpha X+ko04810//Regulation of actin cytoskeleton+ko04610//Complement and coagulation cascades+ko05152//Tuberculosis	1.70527	1.58974e-132
Klf2	K17845//krueppel-like factor 2+ko05418//Fluid shear stress and atherosclerosis+ko04371//Apelin signaling pathway+ko04068//FoxO signaling pathway	1.22276	7.9221e-89
Mafb	K09036//transcription factor MAFB+ko04928//Parathyroid hormone synthesis, secretion and action	1.42337	7.05704e-104
Anpep	K11140//aminopeptidase N [EC:3.4.11.2]+ko04640//Hematopoietic cell lineage+ko04614//Renin-angiotensin system+ko00480//Glutathione metabolism+ko01100//Metabolic pathways	1.17115	3.70944e-65
Lgals9	K10093//galectin-9	-1.40288	0
Ltb4r1	K04296//leukotriene B4 receptor 1+ko04080//Neuroactive ligand-receptor interaction	1.42985	2.14529e-05
Ltc4s	K00807//leukotriene-C4 synthase [EC:4.4.1.20]+ko00590//Arachidonic acid metabolism+ko01100//Metabolic pathways	1.60354	1.21986e-11
Clec10a	K06721//C-type lectin domain family 10 member A	1.69172	4.0024e-07
Mmp12	K01413//matrix metalloproteinase-12 (macrophage elastase) [EC:3.4.24.65]	1.59835	4.25125e-22
Mmp9	K01403//matrix metalloproteinase-9 (gelatinase B) [EC:3.4.24.35]+ko01522//Endocrine resistance+ko04915//Estrogen signaling pathway+ko05418//Fluid shear stress and atherosclerosis+ko04657//IL-17 signaling pathway+ko05215//Prostate cancer+ko05219//Bladder cancer+ko04668//TNF signaling pathway+ko05200//Pathways in cancer+ko05202//Transcriptional misregulation in cancer+ko05205//Proteoglycans in canc…	2.27187	0
Mov10	K18422//helicase MOV-10 [EC:3.6.4.13]	-1.13419	2.4517e-253
Msh5	K08741//DNA mismatch repair protein MSH5	1.14737	1.78663e-17
Mt2	K14739//metallothionein 1/2+ko04212//Longevity regulating pathway - worm+ko04978//Mineral absorption	1.80157	0
Nqo1	K00355//NAD(P)H dehydrogenase (quinone) [EC:1.6.5.2]+ko05225//Hepatocellular carcinoma+ko05418//Fluid shear stress and atherosclerosis+ko05200//Pathways in cancer+ko00130//Ubiquinone and other terpenoid-quinone biosynthesis	2.5074	4.16608e-21
Nr4a3	K08559//nuclear receptor subfamily 4 group A member 3+ko05202//Transcriptional misregulation in cancer	-1.54671	0.000287992
Nrp1	K06724//neuropilin 1+ko04360//Axon guidance+ko05166//HTLV-I infection	1.47102	2.45827e-115
Numbl	K06057//numb+ko04330//Notch signaling pathway	1.05123	1.90892e-06
Prdx1	K13279//peroxiredoxin 1 [EC:1.11.1.15]+ko04146//Peroxisome	1.58186	0
Pecam1	K06471//platelet/endothelial cell adhesion molecule+ko04514//Cell adhesion molecules (CAMs)+ko05418//Fluid shear stress and atherosclerosis+ko05144//Malaria+ko04670//Leukocyte transendothelial migration	-1.27563	0.000453152
Pim2	K08806//proto-oncogene serine/threonine-protein kinase Pim-2 [EC:2.7.11.1]+ko05200//Pathways in cancer+ko05221//Acute myeloid leukemia	-1.33471	0
Serpinb2	K19821//plasminogen activator inhibitor 2+ko04610//Complement and coagulation cascades	1.37074	1.74446e-06
Pmp22	K19289//peripheral myelin protein 22	1.13	8.6252e-25
Prkar2b	K04739//cAMP-dependent protein kinase regulator+ko04910//Insulin signaling pathway	1.01172	2.9164e-77
Prkg2	K19477//cGMP-dependent protein kinase 2 [EC:2.7.11.12]+ko04022//cGMP-PKG signaling pathway+ko04730//Long-term depression+ko04611//Platelet activation+ko04714//Thermogenesis+ko04713//Circadian entrainment+ko04540//Gap junction+ko04970//Salivary secretion+ko04740//Olfactory transduction+ko04923//Regulation of lipolysis in adipocytes+ko04924//Renin secretion	1.97646	3.3411e-10
Procr	K06557//protein C receptor, endothelial (EPCR)+ko04610//Complement and coagulation cascades	1.44158	2.82775e-292
Ptgs1	K00509//prostaglandin-endoperoxide synthase 1 [EC:1.14.99.1]+ko04726//Serotonergic synapse+ko00590//Arachidonic acid metabolism+ko04611//Platelet activation+ko01100//Metabolic pathways+ko04923//Regulation of lipolysis in adipocytes	1.22632	2.61612e-19
Ptpn14	K18025//tyrosine-protein phosphatase non-receptor type 14/21 [EC:3.1.3.48]	1.37138	2.38811e-20
Aldh1a2	K07249//retinal dehydrogenase [EC:1.2.1.36]+ko00830//Retinol metabolism+ko01100//Metabolic pathways	-3.79919	0.000761628
Trim30a	K10648//tripartite motif-containing protein 5 [EC:2.3.2.27]	-1.44248	0
S100a8	K21127//protein S100-A8+ko04657//IL-17 signaling pathway	3.36288	9.86103e-165
Ccl2	K14624//C-C motif chemokine 2+ko04933//AGE-RAGE signaling pathway in diabetic complications+ko05418//Fluid shear stress and atherosclerosis+ko04657//IL-17 signaling pathway+ko04668//TNF signaling pathway+ko05144//Malaria+ko05142//Chagas disease (American trypanosomiasis)+ko04621//NOD-like receptor signaling pathway+ko05323//Rheumatoid arthritis+ko04062//Chemokine signaling pathway+ko04060//Cytoki…	-2.62201	4.34252e-80
Ccl5	K12499//C-C motif chemokine 5+ko04668//TNF signaling pathway+ko05142//Chagas disease (American trypanosomiasis)+ko04621//NOD-like receptor signaling pathway+ko04620//Toll-like receptor signaling pathway+ko04623//Cytosolic DNA-sensing pathway+ko05323//Rheumatoid arthritis+ko05020//Prion diseases+ko05120//Epithelial cell signaling in Helicobacter pylori infection+ko04062//Chemokine signaling pathwa…	1.29456	6.37182e-67
Selenbp1	K17285//selenium-binding protein 1	1.03421	2.57734e-15
Slfn4	NA	-1.27833	0
Slpi	K03910//alpha-2-macroglobulin+ko04610//Complement and coagulation cascades	2.77992	5.77135e-266
Siglec1	K06548//sialoadhesin+ko04514//Cell adhesion molecules (CAMs)	-1.45846	0
Serpinb9b	K13963//serpin B+ko05146//Amoebiasis	3.00254	1.03709e-24
Src	K05704//tyrosine-protein kinase Src [EC:2.7.10.2]+ko04360//Axon guidance+ko04144//Endocytosis+ko05131//Shigellosis+ko04810//Regulation of actin cytoskeleton+ko04510//Focal adhesion+ko01521//EGFR tyrosine kinase inhibitor resistance+ko01522//Endocrine resistance+ko04919//Thyroid hormone signaling pathway+ko04917//Prolactin signaling pathway+ko04915//Estrogen signaling pathway+ko04912//GnRH signali…	1.46434	3.06434e-23
Btla	K06707//B- and T-lymphocyte attenuator	-2.66991	1.07052e-05
Trim21	K10651//tripartite motif-containing protein 21 [EC:2.3.2.27]+ko05322//Systemic lupus erythematosus	-1.03231	3.21108e-30
Stat1	K11220//signal transducer and activator of transcription 1+ko04630//Jak-STAT signaling pathway+ko04933//AGE-RAGE signaling pathway in diabetic complications+ko04217//Necroptosis+ko04919//Thyroid hormone signaling pathway+ko04917//Prolactin signaling pathway+ko04658//Th1 and Th2 cell differentiation+ko04659//Th17 cell differentiation+ko04380//Osteoclast differentiation+ko04625//C-type lectin recep…	-1.18279	0
Stat2	K11221//signal transducer and activator of transcription 2+ko04630//Jak-STAT signaling pathway+ko04217//Necroptosis+ko04380//Osteoclast differentiation+ko04625//C-type lectin receptor signaling pathway+ko04621//NOD-like receptor signaling pathway+ko05200//Pathways in cancer+ko04062//Chemokine signaling pathway+ko05161//Hepatitis B+ko05160//Hepatitis C+ko05162//Measles+ko05165//Human papillomaviru…	-1.12934	6.01554e-161
Stfa3	K13907//cystatin-A/B	2.85251	2.07627e-13
Samd9l	NA	-1.36977	6.20726e-274
Hsh2d	K06069//atypical protein kinase C iota type [EC:2.7.11.13]+ko04391//Hippo signaling pathway - fly+ko04390//Hippo signaling pathway+ko04144//Endocytosis+ko04910//Insulin signaling pathway+ko04611//Platelet activation+ko04530//Tight junction+ko04015//Rap1 signaling pathway+ko05165//Human papillomavirus infection;K08273//SH2 domain protein 2A+ko04370//VEGF signaling pathway	-2.14938	1.40307e-07
P3h2	K22459//procollagen-proline 3-dioxygenase 2 [EC:1.14.11.7]	-3.16176	7.31247e-12
Mgst2	K00799//glutathione S-transferase [EC:2.5.1.18]+ko00980//Metabolism of xenobiotics by cytochrome P450+ko00982//Drug metabolism - cytochrome P450+ko00983//Drug metabolism - other enzymes+ko05225//Hepatocellular carcinoma+ko01524//Platinum drug resistance+ko05418//Fluid shear stress and atherosclerosis+ko00480//Glutathione metabolism+ko05200//Pathways in cancer+ko05204//Chemical carcinogenesis	1.55366	5.7863e-99
Tbxas1	K01832//thromboxane-A synthase [EC:5.3.99.5]+ko00590//Arachidonic acid metabolism+ko04611//Platelet activation+ko01100//Metabolic pathways	-1.10731	0.000749584
Il1f9	K05487//interleukin 36 gamma+ko04060//Cytokine-cytokine receptor interaction	2.81342	0
Stac2	K05730//guanine nucleotide exchange factor VAV+ko04024//cAMP signaling pathway+ko04810//Regulation of actin cytoskeleton+ko04510//Focal adhesion+ko04650//Natural killer cell mediated cytotoxicity+ko04664//Fc epsilon RI signaling pathway+ko04666//Fc gamma R-mediated phagocytosis+ko04660//T cell receptor signaling pathway+ko04662//B cell receptor signaling pathway+ko04670//Leukocyte transendothelia…	1.60291	2.54648e-12
Trim47	K12023//tripartite motif-containing protein 47	1.04059	0.000143643
Tgm1	K05619//transglutaminase 1 [EC:2.3.2.13]	1.33009	1.1333e-07
Phf11a	K18494//histone-lysine N-methyltransferase SETDB2 [EC:2.1.1.43]+ko00310//Lysine degradation	-1.00022	5.24819e-06
Phf11d	K18494//histone-lysine N-methyltransferase SETDB2 [EC:2.1.1.43]+ko00310//Lysine degradation	-1.59082	0
Tnfsf12	K05474//tumor necrosis factor ligand superfamily member 12+ko04060//Cytokine-cytokine receptor interaction	1.32011	3.70178e-05
Tnnt2	K12045//troponin T, cardiac muscle+ko05414//Dilated cardiomyopathy (DCM)+ko05410//Hypertrophic cardiomyopathy (HCM)+ko04261//Adrenergic signaling in cardiomyocytes+ko04260//Cardiac muscle contraction	-1.33206	7.01313e-08
Cmpk2	K13809//UMP-CMP kinase 2, mitochondrial [EC:2.7.4.14]+ko00240//Pyrimidine metabolism+ko01100//Metabolic pathways	-3.39279	9.43364e-233
Upp1	K00757//uridine phosphorylase [EC:2.4.2.3]+ko00983//Drug metabolism - other enzymes+ko00240//Pyrimidine metabolism+ko01100//Metabolic pathways	1.10421	3.54255e-62
Apol9a	K14480//apolipoprotein L	-2.93167	2.25071e-50
Treml4	K06742//natural cytotoxicity triggering receptor 2+ko04650//Natural killer cell mediated cytotoxicity;K14364//trem-like transcript 2 protein	2.54941	1.57399e-55
Lims2	K05760//paxillin+ko04810//Regulation of actin cytoskeleton+ko04510//Focal adhesion+ko05100//Bacterial invasion of epithelial cells+ko05203//Viral carcinogenesis+ko05205//Proteoglycans in cancer+ko04370//VEGF signaling pathway+ko04670//Leukocyte transendothelial migration+ko04062//Chemokine signaling pathway+ko05163//Human cytomegalovirus infection+ko05165//Human papillomavirus infection	1.42878	1.97543e-08
Myof	K22125//myoferlin	1.16853	0
AI607873	K20914//gamma-interferon-inducible protein 16+ko04621//NOD-like receptor signaling pathway	-1.03788	2.40126e-281
Gsn	K05768//gelsolin+ko04810//Regulation of actin cytoskeleton+ko04666//Fc gamma R-mediated phagocytosis+ko05203//Viral carcinogenesis	1.06676	0
Helz2	K14326//regulator of nonsense transcripts 1 [EC:3.6.4.-]+ko03013//RNA transport+ko03015//mRNA surveillance pathway	-1.00811	0
Gbp7	K20899//guanylate-binding protein 1/3/4/7+ko04621//NOD-like receptor signaling pathway	-2.22884	3.55987e-57
Ddx58	K12646//ATP-dependent RNA helicase DDX58 [EC:3.6.3.14]+ko04623//Cytosolic DNA-sensing pathway+ko04622//RIG-I-like receptor signaling pathway+ko04064//NF-kappa B signaling pathway+ko05161//Hepatitis B+ko05160//Hepatitis C+ko05162//Measles+ko05164//Influenza A+ko05169//Epstein-Barr virus infection+ko05168//Herpes simplex infection	-1.34835	0
Serinc2	K16316//serine/threonine-protein kinase 31 [EC:2.7.11.1];K03006//DNA-directed RNA polymerase II subunit RPB1 [EC:2.7.7.6]+ko00230//Purine metabolism+ko03020//RNA polymerase+ko00240//Pyrimidine metabolism+ko05016//Huntington's disease+ko01100//Metabolic pathways+ko05169//Epstein-Barr virus infection+ko05168//Herpes simplex infection	1.72143	7.37468e-155
Oasl1	K14608//2'-5'-oligoadenylate synthase-like protein+ko05165//Human papillomavirus infection	-1.71137	0
Trafd1	NA	-1.00362	9.42235e-210
Pilra	K15411//paired immunoglobulin-like type 2 receptor alpha+ko05168//Herpes simplex infection	1.27031	4.391e-104
Blvrb	K05901//biliverdin reductase / flavin reductase [EC:1.3.1.24 1.5.1.30]+ko00860//Porphyrin and chlorophyll metabolism+ko00740//Riboflavin metabolism+ko01100//Metabolic pathways	1.16363	0
Ddx60	K20103//ATP-dependent RNA helicase DDX60 [EC:3.6.4.13]	-2.28823	1.05857e-69
Prss50	K09640//transmembrane protease serine 9 [EC:3.4.21.-];K09629//serine protease 33 [EC:3.4.21.-];K09628//serine protease 27 [EC:3.4.21.-]	2.05149	2.53739e-37
Lancl3	K19522//membrane transport protein XK	2.24011	3.27799e-25
Slc22a29	K08206//MFS transporter, OCT family, solute carrier family 22 (organic anion/cation transporter), member 9/10/19/24/25	-1.71087	1.11863e-06
Pyhin1	K20914//gamma-interferon-inducible protein 16+ko04621//NOD-like receptor signaling pathway	-1.61157	3.83868e-35
Phf11b	K18494//histone-lysine N-methyltransferase SETDB2 [EC:2.1.1.43]+ko00310//Lysine degradation	-1.49181	2.67023e-67
Gbp9	K20908//guanylate-binding protein 6	-2.52784	3.58369e-19
Nyx	K08129//nyctalopin	-1.89383	0.000518079
Oasl2	K14608//2'-5'-oligoadenylate synthase-like protein+ko05165//Human papillomavirus infection	-2.93968	9.52876e-250
Dusp5	K04459//dual specificity MAP kinase phosphatase [EC:3.1.3.16 3.1.3.48]+ko04010//MAPK signaling pathway	1.3607	2.17372e-114
Tnfsf13b	K05476//tumor necrosis factor ligand superfamily member 13B+ko05323//Rheumatoid arthritis+ko04672//Intestinal immune network for IgA production+ko04060//Cytokine-cytokine receptor interaction+ko04064//NF-kappa B signaling pathway	-1.03384	1.46187e-06
Usp18	K11846//ubiquitin carboxyl-terminal hydrolase 18/41 [EC:3.4.19.12]	-2.28951	0
Gnat3	K19729//guanine nucleotide-binding protein G(t) subunit alpha 3+ko04973//Carbohydrate digestion and absorption+ko04742//Taste transduction	1.91087	2.08247e-09
Parp12	K15259//poly [ADP-ribose] polymerase 7/11/12/13 [EC:2.4.2.30]	-1.00968	0
Layn	K10077//layilin	2.13355	5.48716e-278
Tarm1	K14377//osteoclast-associated immunoglobulin-like receptor+ko04380//Osteoclast differentiation;K06264//platelet glycoprotein VI+ko04512//ECM-receptor interaction+ko04611//Platelet activation	2.59824	2.25455e-41
Oas3	K14216//2'-5'-oligoadenylate synthetase [EC:2.7.7.84]+ko04621//NOD-like receptor signaling pathway+ko05160//Hepatitis C+ko05162//Measles+ko05164//Influenza A+ko05168//Herpes simplex infection	-1.15774	0
Klk8	K08650//kallikrein 8 [EC:3.4.21.118]	2.81552	1.09811e-09
Prrt1	K05740//diaphanous 1+ko05131//Shigellosis+ko04810//Regulation of actin cytoskeleton+ko04510//Focal adhesion+ko04933//AGE-RAGE signaling pathway in diabetic complications;K19475//WAS/WASL-interacting protein+ko04144//Endocytosis	1.4232	3.37315e-08
Angptl2	K05467//angiopoietin 4+ko04151//PI3K-Akt signaling pathway+ko04010//MAPK signaling pathway+ko04014//Ras signaling pathway+ko04015//Rap1 signaling pathway+ko04066//HIF-1 signaling pathway;K05465//angiopoietin 1+ko05323//Rheumatoid arthritis+ko04151//PI3K-Akt signaling pathway+ko04010//MAPK signaling pathway+ko04014//Ras signaling pathway+ko04015//Rap1 signaling pathway+ko04066//HIF-1 signaling pat…	1.26827	1.7884e-43
Axl	K05115//AXL receptor tyrosine kinase [EC:2.7.10.1]+ko01521//EGFR tyrosine kinase inhibitor resistance	-1.5103	2.11366e-08
Ifi202b	K12971//interferon-activable protein 202+ko04623//Cytosolic DNA-sensing pathway;K20914//gamma-interferon-inducible protein 16+ko04621//NOD-like receptor signaling pathway	-1.35121	2.80752e-90
Hunk	K08797//hormonally upregulated Neu-associated kinase [EC:2.7.11.1]	1.25702	3.52994e-32
Clec4a2	K10057//C-type lectin domain family 4 member A	1.07972	1.76612e-15
Spib	K09439//transcription factor Spi-B	-1.745	8.75778e-07
1700088E04Rik	NA	2.46179	1.1003e-05
Tlr13	K18808//toll-like receptor 13	1.32412	1.70494e-98
Bcar3	NA	1.28743	1.93777e-41
Hspb7	K09546//heat shock protein beta-7	1.30274	1.04474e-06
Slc22a4	K08202//MFS transporter, OCT family, solute carrier family 22 (organic cation transporter), member 4/5+ko05231//Choline metabolism in cancer	2.64061	3.06983e-20
Xaf1	NA	-1.49128	6.06173e-173
Cxcl3	K05505//C-X-C motif chemokine 1/2/3+ko05134//Legionellosis+ko05132//Salmonella infection+ko04657//IL-17 signaling pathway+ko04668//TNF signaling pathway+ko04621//NOD-like receptor signaling pathway+ko04062//Chemokine signaling pathway+ko04060//Cytokine-cytokine receptor interaction+ko05167//Kaposi's sarcoma-associated herpesvirus infection	2.38488	3.67376e-35
Gm12794	K10308//F-box protein 31;K14284//nuclear RNA export factor+ko03013//RNA transport+ko03015//mRNA surveillance pathway+ko03008//Ribosome biogenesis in eukaryotes+ko05164//Influenza A+ko05168//Herpes simplex infection	-3.3169	2.81993e-09
Mnda	K20914//gamma-interferon-inducible protein 16+ko04621//NOD-like receptor signaling pathway	-1.37787	2.08794e-32
Gm5150	K06551//signal-regulatory protein alpha/beta1/gamma+ko04380//Osteoclast differentiation	1.90513	1.54984e-07
Gipr	K04580//gastric inhibitory polypeptide receptor+ko04024//cAMP signaling pathway+ko04080//Neuroactive ligand-receptor interaction	1.04257	1.46405e-14
Ugt1a6b	K00699//glucuronosyltransferase [EC:2.4.1.17]+ko00980//Metabolism of xenobiotics by cytochrome P450+ko00982//Drug metabolism - cytochrome P450+ko00983//Drug metabolism - other enzymes+ko00040//Pentose and glucuronate interconversions+ko00860//Porphyrin and chlorophyll metabolism+ko00053//Ascorbate and aldarate metabolism+ko00830//Retinol metabolism+ko05204//Chemical carcinogenesis+ko00140//Steroi…	1.08482	5.57068e-15
Gm5416	K13907//cystatin-A/B	3.41292	2.97261e-44
Gm5431	K17072//interferon gamma inducible protein 47+ko04668//TNF signaling pathway	-1.66843	2.9939e-20
Gm5483	K13907//cystatin-A/B	3.01983	0
Trim34b	K11999//tripartite motif-containing protein 6/22/34	-1.28822	1.27317e-10
Gm5601	K06269//serine/threonine-protein phosphatase PP1 catalytic subunit [EC:3.1.3.16]+ko04390//Hippo signaling pathway+ko04024//cAMP signaling pathway+ko04022//cGMP-PKG signaling pathway+ko04810//Regulation of actin cytoskeleton+ko04510//Focal adhesion+ko04218//Cellular senescence+ko04910//Insulin signaling pathway+ko04728//Dopaminergic synapse+ko04720//Long-term potentiation+ko05034//Alcoholism+ko050…	-1.29726	5.18271e-155
Gm5662	K03236//translation initiation factor 1A+ko03013//RNA transport	-2.80765	0.000101389
Nckap1	K05750//NCK-associated protein 1+ko04810//Regulation of actin cytoskeleton	1.01668	8.1177e-14
Batf	K09034//ATF-like basic leucine zipper transcriptional factor	-2.05073	5.5267e-17
Slc40a1	K14685//solute carrier family 40 (iron-regulated transporter), member 1+ko04216//Ferroptosis+ko04978//Mineral absorption	1.28234	4.59065e-18
Irf7	K09447//interferon regulatory factor 7+ko04621//NOD-like receptor signaling pathway+ko04620//Toll-like receptor signaling pathway+ko04623//Cytosolic DNA-sensing pathway+ko04622//RIG-I-like receptor signaling pathway+ko05203//Viral carcinogenesis+ko05161//Hepatitis B+ko05160//Hepatitis C+ko05162//Measles+ko05164//Influenza A+ko05167//Kaposi's sarcoma-associated herpesvirus infection+ko05168//Herpe…	-1.67501	0
Ccrl2	K08373//C-C chemokine receptor-like 2	-1.27688	1.4943e-14
Irgm2	K14139//immunity-related GTPase family M protein [EC:3.6.5.-]+ko05145//Toxoplasmosis;K14140//interferon gamma induced GTPase+ko05145//Toxoplasmosis	-1.37642	1.15692e-106
Il1f6	K05484//interleukin 36 alpha+ko04060//Cytokine-cytokine receptor interaction	1.88141	1.38973e-38
Gm13043	K10308//F-box protein 31;K14284//nuclear RNA export factor+ko03013//RNA transport+ko03015//mRNA surveillance pathway+ko03008//Ribosome biogenesis in eukaryotes+ko05164//Influenza A+ko05168//Herpes simplex infection	-3.53037	1.3035e-07
Pilrb2	K15411//paired immunoglobulin-like type 2 receptor alpha+ko05168//Herpes simplex infection	1.90539	9.74448e-06
Parp14	K15261//poly [ADP-ribose] polymerase 10/14/15 [EC:2.4.2.30]	-1.32944	0
Gbp3	K20899//guanylate-binding protein 1/3/4/7+ko04621//NOD-like receptor signaling pathway	-2.14199	2.50062e-17
Amotl2	K06104//angiomotin like+ko04530//Tight junction	-1.17241	7.52716e-06
Clec4n	K17514//C-type lectin domain family 6 member A+ko04625//C-type lectin receptor signaling pathway	1.3335	8.03185e-63
Ube2l6	K04553//ubiquitin-conjugating enzyme E2 L6 [EC:2.3.2.23]+ko04120//Ubiquitin mediated proteolysis+ko05012//Parkinson's disease	-1.01451	1.11178e-78
Isg20	K12579//interferon-stimulated gene 20 kDa protein [EC:3.1.13.1]	-2.25026	2.18371e-121
Rsad2	K15045//radical S-adenosyl methionine domain-containing protein 2+ko05164//Influenza A	-3.51931	3.79181e-211
Zbp1	K12965//Z-DNA binding protein 1+ko04217//Necroptosis+ko04623//Cytosolic DNA-sensing pathway	-2.45332	0
Trem1	K14362//triggering receptor expressed on myeloid cells 1	1.31889	1.11929e-26
Chst11	K01017//chondroitin 4-sulfotransferase 11 [EC:2.8.2.5]+ko00532//Glycosaminoglycan biosynthesis - chondroitin sulfate / dermatan sulfate	1.44939	8.97074e-22
Sqrdl	K22470//eukaryotic sulfide quinone oxidoreductase [EC:1.8.5.8]+ko00920//Sulfur metabolism	1.33874	3.21294e-247
Usp17le	K11845//ubiquitin carboxyl-terminal hydrolase 17 [EC:3.4.19.12]	-2.77759	0.000359075
Aqp9	K09877//aquaporin-9+ko04976//Bile secretion	-1.34877	4.91145e-44
Ms4a4c	K22190//membrane-spanning 4-domains subfamily A member 3/4/8/12/15/18	-2.84383	7.06992e-09
Mustn1	NA	1.61822	1.55909e-05
Rgcc	K05012//chloride channel 3/4/5	1.40409	0.000342455
Gm11543	NA	-3.92729	0.000360802
LOC665755	K10308//F-box protein 31;K14284//nuclear RNA export factor+ko03013//RNA transport+ko03015//mRNA surveillance pathway+ko03008//Ribosome biogenesis in eukaryotes+ko05164//Influenza A+ko05168//Herpes simplex infection	-4.13098	9.55155e-05
Gm8369	NA	-1.85522	1.34834e-08
Ifit3b	K14217//interferon-induced protein with tetratricopeptide repeats 1+ko05160//Hepatitis C+ko05168//Herpes simplex infection	-6.44774	4.5288e-47
Proz	K01314//coagulation factor X [EC:3.4.21.6]+ko04610//Complement and coagulation cascades	-2.25487	0.000625195
Ptgr1	K13948//prostaglandin reductase 1 [EC:1.3.1.74 1.3.1.48]	1.45658	1.92009e-92
Herc6	K22372//E3 ubiquitin-protein ligase HERC5/6 [EC:2.3.2.-]	-1.2408	5.39201e-73
Parp10	K15261//poly [ADP-ribose] polymerase 10/14/15 [EC:2.4.2.30]	-1.12565	2.70282e-164
LOC671917	K15413//nuclear autoantigen Sp-100+ko05203//Viral carcinogenesis+ko05168//Herpes simplex infection	-1.30894	8.25217e-06
Spats2l	K03211//ETS translocation variant 6/7+ko04320//Dorso-ventral axis formation+ko05202//Transcriptional misregulation in cancer+ko04013//MAPK signaling pathway - fly	-3.49433	2.12724e-07
Rnf213	K22754//E3 ubiquitin-protein ligase RNF213 [EC:2.3.2.27]	-1.48815	0
Entpd4	K12305//ectonucleoside triphosphate diphosphohydrolase 4 [EC:3.6.1.6]+ko04142//Lysosome+ko00230//Purine metabolism+ko00240//Pyrimidine metabolism	-1.01147	3.13211e-32
Rtp4	NA	-1.21486	1.53131e-273
Rnaset2b	K01166//ribonuclease T2 [EC:3.1.27.1]	1.55148	8.43542e-07
Pbld1	NA	1.21896	2.61256e-09
Mocos	K15631//molybdenum cofactor sulfurtransferase [EC:2.8.1.9]+ko00790//Folate biosynthesis	1.25481	3.24306e-23
Bst2	K06731//bone marrow stromal cell antigen 2	-1.10481	0
Ms4a6b	K22191//membrane-spanning 4-domains subfamily A member 5/6/7	-1.07863	6.41874e-76
Arpin	NA	1.05731	2.12293e-27
Qpct	K00683//glutaminyl-peptide cyclotransferase [EC:2.3.2.5]	1.05979	5.39182e-08
Sh2d6	K07371//B-cell linker protein+ko04380//Osteoclast differentiation+ko04662//B cell receptor signaling pathway+ko05340//Primary immunodeficiency+ko04064//NF-kappa B signaling pathway	-1.07173	3.34976e-31
Rassf8	K09855//Ras association domain-containing protein 7/8	1.25151	3.75272e-138
Ifih1	K12647//interferon-induced helicase C domain-containing protein 1 [EC:3.6.4.13]+ko04622//RIG-I-like receptor signaling pathway+ko05161//Hepatitis B+ko05162//Measles+ko05164//Influenza A+ko05168//Herpes simplex infection	-1.39109	3.545e-279
Apol9b	K14480//apolipoprotein L	-4.6582	3.10788e-52
Cda	K01489//cytidine deaminase [EC:3.5.4.5]+ko00983//Drug metabolism - other enzymes+ko00240//Pyrimidine metabolism+ko01100//Metabolic pathways	1.67954	4.72421e-15
3110040M04Rik	NA	-4.23976	4.30871e-05
Ms4a6c	K22191//membrane-spanning 4-domains subfamily A member 5/6/7	-1.41441	0
Tmem202	NA	1.36725	0.000132373
Hvcn1	K22644//voltage-gated hydrogen channel 1	1.179	1.97072e-05
Osbp2	K20462//oxysterol-binding protein 2	1.36916	7.54592e-17
Batf2	K09034//ATF-like basic leucine zipper transcriptional factor	-1.21423	1.27994e-06
Gvin1	K12797//caspase recruitment domain-containing protein 6+ko04621//NOD-like receptor signaling pathway	-1.20273	7.70486e-178
Yipf7	K20363//protein transport protein YIP1	-1.18166	0.000155129
Dcstamp	K22375//E3 ubiquitin-protein ligase DCST1 [EC:2.3.2.27]	1.20139	9.42245e-126
Abcc3	K05667//ATP-binding cassette, subfamily C (CFTR/MRP), member 3+ko01523//Antifolate resistance+ko04976//Bile secretion+ko02010//ABC transporters	1.10092	1.00992e-12
Pkd1l2	K04988//polycystin 1L2	1.6077	7.18105e-101
2010005H15Rik	K13907//cystatin-A/B	1.92416	9.02713e-09
Ralyl	K12895//heterogeneous nuclear ribonucleoprotein C-like 2	-1.41275	0.000860361
Il33	K12967//interleukin 33+ko04217//Necroptosis+ko04623//Cytosolic DNA-sensing pathway+ko04060//Cytokine-cytokine receptor interaction+ko05164//Influenza A	1.97283	2.47592e-13
Sapcd1	NA	1.21433	9.53669e-08
Trem2	K14378//triggering receptor expressed on myeloid cells 2+ko04380//Osteoclast differentiation	1.01205	8.37841e-155
Tas1r3	K04626//taste receptor type 1 member 3+ko04973//Carbohydrate digestion and absorption+ko04742//Taste transduction	-1.60572	4.12735e-05
Igsf9	K22655//immunoglobulin superfamily member 9	-1.49095	3.22696e-06
Trim16	K12006//tripartite motif-containing protein 16	1.00318	1.16293e-11
Ugt1a6a	K00699//glucuronosyltransferase [EC:2.4.1.17]+ko00980//Metabolism of xenobiotics by cytochrome P450+ko00982//Drug metabolism - cytochrome P450+ko00983//Drug metabolism - other enzymes+ko00040//Pentose and glucuronate interconversions+ko00860//Porphyrin and chlorophyll metabolism+ko00053//Ascorbate and aldarate metabolism+ko00830//Retinol metabolism+ko05204//Chemical carcinogenesis+ko00140//Steroi…	1.28456	2.1269e-07
Hist2h3c2	K11253//histone H3+ko05322//Systemic lupus erythematosus+ko05034//Alcoholism+ko05202//Transcriptional misregulation in cancer	2.2247	9.70804e-05
Ifi44	NA	-2.08169	0
