# Supplementary material for: A novel TLR7 agonist as adjuvant to stimulate high quality HBsAg-specific immune responses in an HBV mouse model
Source: J Transl Med. 2020 Mar 4;18:112. doi: 10.1186/s12967-020-02275-2 (PMC7055022; doi:10.1186/s12967-020-02275-2)
Supplement: Supplementary file 2 — Additional file 2: Table S2. Complete list of genes in the Toll-like receptor signaling pathway. Genes in Toll-like receptor signaling pathway were taken from PathCards (https://pathcards.genecards.org). Passed a low-expression filter. [file 12967_2020_2275_MOESM2_ESM.xlsx]

## Sheet: Genes in Toll
Table S2. Complete list of genes in the Toll-like receptor signaling pathway. Genes in Toll-like receptor signaling pathway were taken from PathCards (https://pathcards.genecards.org). Passed a low-expression filter.
Gene	Description_KEGG	T7 vs Mock		T7-EA vs Mock		T7-EA vs T7
		Log2 FC	FDR	Log2 FC	FDR	Log2 FC	FDR
Akt1	K04456//RAC serine/threonine-protein kinase [EC:2.7.11.1]+ko04024//cAMP signaling pathway+ko04022//cGMP-PKG signaling pathway+ko04140//Autophagy - animal+ko04630//Jak-STAT signaling pathway+ko05222//Small cell lung cancer+ko05223//Non-small cell lung cancer+ko05226//Gastric cancer+ko05225//Hepatocellular carcinoma+ko04510//Focal adhesion+ko04933//AGE-RAGE signaling pathway in diabetic complicatio…	0.0437637	0.00164836	0.0676482	2.27e-06	0.0238845	0.115247
Ctsk	K01371//cathepsin K [EC:3.4.22.38]+ko04142//Lysosome+ko04210//Apoptosis+ko04380//Osteoclast differentiation+ko04620//Toll-like receptor signaling pathway+ko05323//Rheumatoid arthritis	-0.474178	0.00329165	0.0954912	0.252303	0.569669	0.00139371
Irf3	K05411//interferon regulatory factor 3+ko05133//Pertussis+ko04621//NOD-like receptor signaling pathway+ko04620//Toll-like receptor signaling pathway+ko04623//Cytosolic DNA-sensing pathway+ko04622//RIG-I-like receptor signaling pathway+ko05203//Viral carcinogenesis+ko05161//Hepatitis B+ko05160//Hepatitis C+ko05163//Human cytomegalovirus infection+ko05162//Measles+ko05165//Human papillomavirus infe…	0.020862	0.26229	-0.0970862	0.0102243	-0.117948	0.00634794
Tlr6	K10169//toll-like receptor 6+ko04145//Phagosome+ko05142//Chagas disease (American trypanosomiasis)+ko04620//Toll-like receptor signaling pathway+ko05152//Tuberculosis	0.451942	1.39e-11	0.489386	1.98e-13	0.0374439	0.439763
Ikbkb	K07209//inhibitor of nuclear factor kappa-B kinase subunit beta [EC:2.7.11.10]+ko05131//Shigellosis+ko05222//Small cell lung cancer+ko04210//Apoptosis+ko01523//Antifolate resistance+ko04910//Insulin signaling pathway+ko05418//Fluid shear stress and atherosclerosis+ko04657//IL-17 signaling pathway+ko04658//Th1 and Th2 cell differentiation+ko04659//Th17 cell differentiation+ko04380//Osteoclast diff…	-0.031943	0.149603	-0.0455294	0.0806408	-0.0135864	0.497906
Stat1	K11220//signal transducer and activator of transcription 1+ko04630//Jak-STAT signaling pathway+ko04933//AGE-RAGE signaling pathway in diabetic complications+ko04217//Necroptosis+ko04919//Thyroid hormone signaling pathway+ko04917//Prolactin signaling pathway+ko04658//Th1 and Th2 cell differentiation+ko04659//Th17 cell differentiation+ko04380//Osteoclast differentiation+ko04625//C-type lectin recep…	1.95659	0	0.773808	1.06e-91	-1.18279	0
Pik3cd	K00922//phosphatidylinositol-4,5-bisphosphate 3-kinase catalytic subunit alpha/beta/delta [EC:2.7.1.153]+ko04360//Axon guidance+ko04024//cAMP signaling pathway+ko04140//Autophagy - animal+ko04630//Jak-STAT signaling pathway+ko04810//Regulation of actin cytoskeleton+ko05222//Small cell lung cancer+ko05223//Non-small cell lung cancer+ko05226//Gastric cancer+ko05225//Hepatocellular carcinoma+ko04510…	-0.174274	2.21e-15	-0.250338	3.64e-29	-0.0760636	0.00191191
Ly96	K05400//lymphocyte antigen 96+ko05133//Pertussis+ko05130//Pathogenic Escherichia coli infection+ko05145//Toxoplasmosis+ko04620//Toll-like receptor signaling pathway+ko04064//NF-kappa B signaling pathway	0.202803	0.0374665	0.419748	6.54e-05	0.216946	0.0502182
Cxcl9	K05416//C-X-C motif chemokine 9+ko04620//Toll-like receptor signaling pathway+ko04062//Chemokine signaling pathway+ko04060//Cytokine-cytokine receptor interaction	-0.956722	0.0222315	-0.531218	0.113333	0.425504	0.354892
Map2k6	K04433//mitogen-activated protein kinase kinase 6 [EC:2.7.12.2]+ko05014//Amyotrophic lateral sclerosis (ALS)+ko04212//Longevity regulating pathway - worm+ko04218//Cellular senescence+ko04912//GnRH signaling pathway+ko05418//Fluid shear stress and atherosclerosis+ko04380//Osteoclast differentiation+ko04668//TNF signaling pathway+ko04664//Fc epsilon RI signaling pathway+ko05145//Toxoplasmosis+ko046…	-3.51005	3.41e-53	-3.27769	3.06e-50	0.232363	0.445768
Mapk14	K04441//p38 MAP kinase [EC:2.7.11.24]+ko05014//Amyotrophic lateral sclerosis (ALS)+ko05132//Salmonella infection+ko05133//Pertussis+ko05131//Shigellosis+ko04933//AGE-RAGE signaling pathway in diabetic complications+ko04212//Longevity regulating pathway - worm+ko04218//Cellular senescence+ko04071//Sphingolipid signaling pathway+ko01522//Endocrine resistance+ko04917//Prolactin signaling pathway+ko0…	-0.543568	2.98e-113	-0.521177	9.17e-105	0.0223913	0.350036
Nfkb1	K02580//nuclear factor NF-kappa-B p105 subunit+ko04024//cAMP signaling pathway+ko05134//Legionellosis+ko05132//Salmonella infection+ko05133//Pertussis+ko05131//Shigellosis+ko05222//Small cell lung cancer+ko04933//AGE-RAGE signaling pathway in diabetic complications+ko04210//Apoptosis+ko04211//Longevity regulating pathway+ko04218//Cellular senescence+ko04071//Sphingolipid signaling pathway+ko01523…	0.52131	1.36e-168	0.0823483	3.79e-05	-0.438962	2.82e-123
Irf5	K09446//interferon regulatory factor 5+ko04620//Toll-like receptor signaling pathway	0.0974652	4.46e-06	-0.0110785	0.280852	-0.108544	1.53e-06
Map2k1	K04368//mitogen-activated protein kinase kinase 1 [EC:2.7.12.2]+ko04024//cAMP signaling pathway+ko04022//cGMP-PKG signaling pathway+ko04140//Autophagy - animal+ko04730//Long-term depression+ko04810//Regulation of actin cytoskeleton+ko05223//Non-small cell lung cancer+ko05226//Gastric cancer+ko05225//Hepatocellular carcinoma+ko04320//Dorso-ventral axis formation+ko04510//Focal adhesion+ko04210//Ap…	0.75187	3.29e-183	0.658629	3.65e-136	-0.0932412	0.000150884
Ifnb1	K05415//interferon beta+ko04630//Jak-STAT signaling pathway+ko04217//Necroptosis+ko04650//Natural killer cell mediated cytotoxicity+ko04380//Osteoclast differentiation+ko04668//TNF signaling pathway+ko05142//Chagas disease (American trypanosomiasis)+ko04621//NOD-like receptor signaling pathway+ko04620//Toll-like receptor signaling pathway+ko04623//Cytosolic DNA-sensing pathway+ko04622//RIG-I-like…	4.05997	3.93e-05	-0.0193292	0.411394	-4.0793	0.000136008
Tlr9	K10161//toll-like receptor 9+ko05144//Malaria+ko05143//African trypanosomiasis+ko05142//Chagas disease (American trypanosomiasis)+ko04620//Toll-like receptor signaling pathway+ko05152//Tuberculosis+ko05162//Measles+ko05168//Herpes simplex infection	-0.513734	4.44e-14	-0.948038	6.19e-38	-0.434304	2.17e-07
Tlr3	K05401//toll-like receptor 3+ko04217//Necroptosis+ko04620//Toll-like receptor signaling pathway+ko05161//Hepatitis B+ko05160//Hepatitis C+ko05165//Human papillomavirus infection+ko05164//Influenza A+ko05167//Kaposi's sarcoma-associated herpesvirus infection+ko05168//Herpes simplex infection	1.46787	5.94e-31	0.781362	3.76e-08	-0.686508	2.21e-09
Map2k4	K04430//mitogen-activated protein kinase kinase 4 [EC:2.7.12.2]+ko04912//GnRH signaling pathway+ko05418//Fluid shear stress and atherosclerosis+ko04668//TNF signaling pathway+ko04664//Fc epsilon RI signaling pathway+ko05142//Chagas disease (American trypanosomiasis)+ko04620//Toll-like receptor signaling pathway+ko04012//ErbB signaling pathway+ko04013//MAPK signaling pathway - fly+ko04010//MAPK si…	0.107062	0.00749215	0.0994314	0.0124802	-0.00763016	0.586518
Nfkbia	K04734//NF-kappa-B inhibitor alpha+ko04024//cAMP signaling pathway+ko05134//Legionellosis+ko05131//Shigellosis+ko05222//Small cell lung cancer+ko04210//Apoptosis+ko04657//IL-17 signaling pathway+ko04658//Th1 and Th2 cell differentiation+ko04659//Th17 cell differentiation+ko04380//Osteoclast differentiation+ko04722//Neurotrophin signaling pathway+ko04625//C-type lectin receptor signaling pathway+k…	1.22829	0	1.441	0	0.212703	3.26e-36
Mapk8	K04440//mitogen-activated protein kinase 8/9/10 (c-Jun N-terminal kinase) [EC:2.7.11.24]+ko04391//Hippo signaling pathway - fly+ko04024//cAMP signaling pathway+ko04140//Autophagy - animal+ko04141//Protein processing in endoplasmic reticulum+ko05132//Salmonella infection+ko05133//Pertussis+ko05131//Shigellosis+ko04510//Focal adhesion+ko04933//AGE-RAGE signaling pathway in diabetic complications+ko…	0.206749	1.56e-05	0.0464954	0.174333	-0.160253	0.00186132
Mapk1	K04371//mitogen-activated protein kinase 1/3 [EC:2.7.11.24]+ko04360//Axon guidance+ko04024//cAMP signaling pathway+ko04022//cGMP-PKG signaling pathway+ko04140//Autophagy - animal+ko04730//Long-term depression+ko05132//Salmonella infection+ko05133//Pertussis+ko05131//Shigellosis+ko04350//TGF-beta signaling pathway+ko04810//Regulation of actin cytoskeleton+ko05223//Non-small cell lung cancer+ko0522…	-0.019784	0.152425	-0.0586542	0.00215174	-0.0388702	0.0690222
Mapk9	K04440//mitogen-activated protein kinase 8/9/10 (c-Jun N-terminal kinase) [EC:2.7.11.24]+ko04391//Hippo signaling pathway - fly+ko04024//cAMP signaling pathway+ko04140//Autophagy - animal+ko04141//Protein processing in endoplasmic reticulum+ko05132//Salmonella infection+ko05133//Pertussis+ko05131//Shigellosis+ko04510//Focal adhesion+ko04933//AGE-RAGE signaling pathway in diabetic complications+ko…	-0.125363	0.000186998	-0.0217067	0.246481	0.103656	0.00510246
Ifnar1	K05130//interferon receptor 1+ko04630//Jak-STAT signaling pathway+ko04217//Necroptosis+ko04650//Natural killer cell mediated cytotoxicity+ko04380//Osteoclast differentiation+ko04621//NOD-like receptor signaling pathway+ko04620//Toll-like receptor signaling pathway+ko05200//Pathways in cancer+ko04151//PI3K-Akt signaling pathway+ko04060//Cytokine-cytokine receptor interaction+ko05161//Hepatitis B+k…	-0.132434	3.44e-05	0.0230827	0.223678	0.155517	4.97e-06
Cd40	K03160//tumor necrosis factor receptor superfamily member 5+ko05416//Viral myocarditis+ko04514//Cell adhesion molecules (CAMs)+ko05322//Systemic lupus erythematosus+ko05145//Toxoplasmosis+ko05144//Malaria+ko04620//Toll-like receptor signaling pathway+ko05320//Autoimmune thyroid disease+ko05202//Transcriptional misregulation in cancer+ko04672//Intestinal immune network for IgA production+ko05310//…	5.3582	2.55e-253	4.72731	1.24e-158	-0.630887	6.22e-19
Cd80	K05412//CD80 antigen+ko05416//Viral myocarditis+ko04514//Cell adhesion molecules (CAMs)+ko05322//Systemic lupus erythematosus+ko04940//Type I diabetes mellitus+ko04620//Toll-like receptor signaling pathway+ko05323//Rheumatoid arthritis+ko05320//Autoimmune thyroid disease+ko04672//Intestinal immune network for IgA production+ko05330//Allograft rejection+ko05332//Graft-versus-host disease	2.0101	1.42e-69	2.20322	1.23e-88	0.193122	0.0208737
Pik3cb	K00922//phosphatidylinositol-4,5-bisphosphate 3-kinase catalytic subunit alpha/beta/delta [EC:2.7.1.153]+ko04360//Axon guidance+ko04024//cAMP signaling pathway+ko04140//Autophagy - animal+ko04630//Jak-STAT signaling pathway+ko04810//Regulation of actin cytoskeleton+ko05222//Small cell lung cancer+ko05223//Non-small cell lung cancer+ko05226//Gastric cancer+ko05225//Hepatocellular carcinoma+ko04510…	0.0139486	0.313637	0.204049	5.17e-07	0.1901	9.61e-06
Akt3	K04456//RAC serine/threonine-protein kinase [EC:2.7.11.1]+ko04024//cAMP signaling pathway+ko04022//cGMP-PKG signaling pathway+ko04140//Autophagy - animal+ko04630//Jak-STAT signaling pathway+ko05222//Small cell lung cancer+ko05223//Non-small cell lung cancer+ko05226//Gastric cancer+ko05225//Hepatocellular carcinoma+ko04510//Focal adhesion+ko04933//AGE-RAGE signaling pathway in diabetic complicatio…	-0.49414	3.18e-39	-0.543068	3.83e-46	-0.0489277	0.239
Pik3r3	K02649//phosphoinositide-3-kinase regulatory subunit alpha/beta/delta+ko04360//Axon guidance+ko04024//cAMP signaling pathway+ko04140//Autophagy - animal+ko04630//Jak-STAT signaling pathway+ko04810//Regulation of actin cytoskeleton+ko05222//Small cell lung cancer+ko05223//Non-small cell lung cancer+ko05226//Gastric cancer+ko05225//Hepatocellular carcinoma+ko04510//Focal adhesion+ko04933//AGE-RAGE …	-0.22445	0.0160221	-0.546872	3.2e-07	-0.322421	0.00723912
Ikbke	K07211//inhibitor of nuclear factor kappa-B kinase subunit epsilon [EC:2.7.11.10]+ko04657//IL-17 signaling pathway+ko04625//C-type lectin receptor signaling pathway+ko04621//NOD-like receptor signaling pathway+ko04620//Toll-like receptor signaling pathway+ko04623//Cytosolic DNA-sensing pathway+ko04622//RIG-I-like receptor signaling pathway+ko05161//Hepatitis B+ko05160//Hepatitis C+ko05162//Measle…	1.92819	0	2.11179	0	0.183593	6.79e-15
Irak4	K04733//interleukin-1 receptor-associated kinase 4 [EC:2.7.11.1]+ko05133//Pertussis+ko04722//Neurotrophin signaling pathway+ko05145//Toxoplasmosis+ko05142//Chagas disease (American trypanosomiasis)+ko05140//Leishmaniasis+ko04621//NOD-like receptor signaling pathway+ko04620//Toll-like receptor signaling pathway+ko04624//Toll and Imd signaling pathway+ko04010//MAPK signaling pathway+ko05152//Tuberc…	0.0520152	0.1537	0.248161	7.61e-07	0.196145	0.000224173
Pik3r1	K02649//phosphoinositide-3-kinase regulatory subunit alpha/beta/delta+ko04360//Axon guidance+ko04024//cAMP signaling pathway+ko04140//Autophagy - animal+ko04630//Jak-STAT signaling pathway+ko04810//Regulation of actin cytoskeleton+ko05222//Small cell lung cancer+ko05223//Non-small cell lung cancer+ko05226//Gastric cancer+ko05225//Hepatocellular carcinoma+ko04510//Focal adhesion+ko04933//AGE-RAGE …	-0.691263	5.72e-64	-0.722723	7.65e-69	-0.0314601	0.413067
Mapk12	K04441//p38 MAP kinase [EC:2.7.11.24]+ko05014//Amyotrophic lateral sclerosis (ALS)+ko05132//Salmonella infection+ko05133//Pertussis+ko05131//Shigellosis+ko04933//AGE-RAGE signaling pathway in diabetic complications+ko04212//Longevity regulating pathway - worm+ko04218//Cellular senescence+ko04071//Sphingolipid signaling pathway+ko01522//Endocrine resistance+ko04917//Prolactin signaling pathway+ko0…	0.44199	0.186024	0.602159	0.122468	0.160169	0.529548
Irf7	K09447//interferon regulatory factor 7+ko04621//NOD-like receptor signaling pathway+ko04620//Toll-like receptor signaling pathway+ko04623//Cytosolic DNA-sensing pathway+ko04622//RIG-I-like receptor signaling pathway+ko05203//Viral carcinogenesis+ko05161//Hepatitis B+ko05160//Hepatitis C+ko05162//Measles+ko05164//Influenza A+ko05167//Kaposi's sarcoma-associated herpesvirus infection+ko05168//Herpe…	5.90361	0	4.2286	0	-1.67501	0
Cxcl10	K12671//C-X-C motif chemokine 10+ko04657//IL-17 signaling pathway+ko04668//TNF signaling pathway+ko04620//Toll-like receptor signaling pathway+ko04623//Cytosolic DNA-sensing pathway+ko04622//RIG-I-like receptor signaling pathway+ko04062//Chemokine signaling pathway+ko04060//Cytokine-cytokine receptor interaction+ko05164//Influenza A	2.95835	6.76e-84	0.228598	0.173192	-2.72975	5.62e-77
Tlr7	K05404//toll-like receptor 7+ko04620//Toll-like receptor signaling pathway+ko05162//Measles+ko05164//Influenza A	-1.76542	0	-1.87585	0	-0.110429	0.00450036
Il1b	K04519//interleukin 1 beta+ko04640//Hematopoietic cell lineage+ko05134//Legionellosis+ko05132//Salmonella infection+ko05133//Pertussis+ko04933//AGE-RAGE signaling pathway in diabetic complications+ko04217//Necroptosis+ko01523//Antifolate resistance+ko05418//Fluid shear stress and atherosclerosis+ko04657//IL-17 signaling pathway+ko04659//Th17 cell differentiation+ko04380//Osteoclast differentiatio…	8.19012	0	7.97906	0	-0.211055	8.39e-19
Chuk	K04467//inhibitor of nuclear factor kappa-B kinase subunit alpha [EC:2.7.11.10]+ko05131//Shigellosis+ko05222//Small cell lung cancer+ko04210//Apoptosis+ko01523//Antifolate resistance+ko05418//Fluid shear stress and atherosclerosis+ko04657//IL-17 signaling pathway+ko04658//Th1 and Th2 cell differentiation+ko04659//Th17 cell differentiation+ko04380//Osteoclast differentiation+ko04625//C-type lectin…	0.163829	3.81e-07	0.110401	0.000543653	-0.0534285	0.113845
Ccl4	K12964//C-C motif chemokine 4+ko05132//Salmonella infection+ko04620//Toll-like receptor signaling pathway+ko04623//Cytosolic DNA-sensing pathway+ko04062//Chemokine signaling pathway+ko04060//Cytokine-cytokine receptor interaction+ko04064//NF-kappa B signaling pathway+ko05163//Human cytomegalovirus infection	5.47626	0	5.67726	0	0.200994	1.42e-91
Ticam1	K05842//toll-like receptor adapter molecule 1+ko05133//Pertussis+ko04217//Necroptosis+ko05142//Chagas disease (American trypanosomiasis)+ko04621//NOD-like receptor signaling pathway+ko04620//Toll-like receptor signaling pathway+ko04064//NF-kappa B signaling pathway+ko05161//Hepatitis B+ko05160//Hepatitis C+ko05165//Human papillomavirus infection+ko05164//Influenza A+ko05167//Kaposi's sarcoma-asso…	1.57332	5.61e-273	1.38957	1.1e-199	-0.183748	5.27e-07
Ifnar2	K05131//interferon receptor 2+ko04630//Jak-STAT signaling pathway+ko04217//Necroptosis+ko04650//Natural killer cell mediated cytotoxicity+ko04380//Osteoclast differentiation+ko04621//NOD-like receptor signaling pathway+ko04620//Toll-like receptor signaling pathway+ko05200//Pathways in cancer+ko04151//PI3K-Akt signaling pathway+ko04060//Cytokine-cytokine receptor interaction+ko05160//Hepatitis C+k…	-0.866994	3.43e-184	-0.738418	1.03e-139	0.128576	0.000374897
Map2k7	K04431//mitogen-activated protein kinase kinase 7 [EC:2.7.12.2]+ko04141//Protein processing in endoplasmic reticulum+ko04214//Apoptosis - fly+ko04912//GnRH signaling pathway+ko05418//Fluid shear stress and atherosclerosis+ko04380//Osteoclast differentiation+ko04722//Neurotrophin signaling pathway+ko04668//TNF signaling pathway+ko04664//Fc epsilon RI signaling pathway+ko04660//T cell receptor sign…	-0.404416	1.1e-37	-0.486738	3.24e-52	-0.0823213	0.0252918
Map3k7	K04427//mitogen-activated protein kinase kinase kinase 7 [EC:2.7.11.25]+ko04140//Autophagy - animal+ko04214//Apoptosis - fly+ko05418//Fluid shear stress and atherosclerosis+ko04657//IL-17 signaling pathway+ko04380//Osteoclast differentiation+ko04310//Wnt signaling pathway+ko04668//TNF signaling pathway+ko04660//T cell receptor signaling pathway+ko05145//Toxoplasmosis+ko05140//Leishmaniasis+ko0462…	-0.509235	9.24e-77	-0.535481	1.02e-83	-0.026246	0.342478
Il6	K05405//interleukin 6+ko05410//Hypertrophic cardiomyopathy (HCM)+ko04630//Jak-STAT signaling pathway+ko04640//Hematopoietic cell lineage+ko05134//Legionellosis+ko05132//Salmonella infection+ko05133//Pertussis+ko04933//AGE-RAGE signaling pathway in diabetic complications+ko04218//Cellular senescence+ko01521//EGFR tyrosine kinase inhibitor resistance+ko01523//Antifolate resistance+ko04657//IL-17 si…	10.182	1.07e-94	9.33822	6.05e-60	-0.843736	3.18e-17
Map2k3	K04432//mitogen-activated protein kinase kinase 3 [EC:2.7.12.2]+ko05014//Amyotrophic lateral sclerosis (ALS)+ko04218//Cellular senescence+ko04912//GnRH signaling pathway+ko04668//TNF signaling pathway+ko04664//Fc epsilon RI signaling pathway+ko04714//Thermogenesis+ko05145//Toxoplasmosis+ko04620//Toll-like receptor signaling pathway+ko04624//Toll and Imd signaling pathway+ko04750//Inflammatory med…	0.176105	1.62e-10	0.111731	4.72e-05	-0.0643746	0.0270476
Fos	K04379//proto-oncogene protein c-fos+ko04024//cAMP signaling pathway+ko05132//Salmonella infection+ko05133//Pertussis+ko04210//Apoptosis+ko01522//Endocrine resistance+ko04917//Prolactin signaling pathway+ko04915//Estrogen signaling pathway+ko05418//Fluid shear stress and atherosclerosis+ko04657//IL-17 signaling pathway+ko04658//Th1 and Th2 cell differentiation+ko04659//Th17 cell differentiation+k…	1.12159	5.62e-91	1.29691	3.62e-128	0.17532	0.000184681
Ccl5	K12499//C-C motif chemokine 5+ko04668//TNF signaling pathway+ko05142//Chagas disease (American trypanosomiasis)+ko04621//NOD-like receptor signaling pathway+ko04620//Toll-like receptor signaling pathway+ko04623//Cytosolic DNA-sensing pathway+ko05323//Rheumatoid arthritis+ko05020//Prion diseases+ko05120//Epithelial cell signaling in Helicobacter pylori infection+ko04062//Chemokine signaling pathwa…	4.64642	9.59e-110	5.94098	1.51e-277	1.29456	6.37e-67
Mapk11	K04441//p38 MAP kinase [EC:2.7.11.24]+ko05014//Amyotrophic lateral sclerosis (ALS)+ko05132//Salmonella infection+ko05133//Pertussis+ko05131//Shigellosis+ko04933//AGE-RAGE signaling pathway in diabetic complications+ko04212//Longevity regulating pathway - worm+ko04218//Cellular senescence+ko04071//Sphingolipid signaling pathway+ko01522//Endocrine resistance+ko04917//Prolactin signaling pathway+ko0…	0.82021	2.92e-12	1.22738	6.11e-29	0.407166	5.02e-05
Tlr1	K05398//toll-like receptor 1+ko04620//Toll-like receptor signaling pathway+ko05152//Tuberculosis	1.35216	5.67e-204	1.09088	1.29e-121	-0.261286	5.17e-12
Spp1	K06250//secreted phosphoprotein 1+ko04512//ECM-receptor interaction+ko04510//Focal adhesion+ko04620//Toll-like receptor signaling pathway+ko04371//Apelin signaling pathway+ko04151//PI3K-Akt signaling pathway+ko05165//Human papillomavirus infection	4.25636	0	4.55225	0	0.295892	0
Tbk1	K05410//TANK-binding kinase 1 [EC:2.7.11.10]+ko04657//IL-17 signaling pathway+ko04137//Mitophagy - animal+ko04621//NOD-like receptor signaling pathway+ko04620//Toll-like receptor signaling pathway+ko04623//Cytosolic DNA-sensing pathway+ko04622//RIG-I-like receptor signaling pathway+ko04014//Ras signaling pathway+ko05161//Hepatitis B+ko05160//Hepatitis C+ko05163//Human cytomegalovirus infection+ko…	0.237026	3.81e-14	0.273384	1.91e-18	0.0363586	0.228743
Traf6	K03175//TNF receptor-associated factor 6 [EC:2.3.2.27]+ko04144//Endocytosis+ko04140//Autophagy - animal+ko05133//Pertussis+ko05222//Small cell lung cancer+ko04214//Apoptosis - fly+ko04657//IL-17 signaling pathway+ko04380//Osteoclast differentiation+ko04722//Neurotrophin signaling pathway+ko05145//Toxoplasmosis+ko05142//Chagas disease (American trypanosomiasis)+ko05140//Leishmaniasis+ko04621//NOD-…	-0.294708	8.2e-13	-0.469563	2.99e-28	-0.174855	0.000226328
Ticam2	K05409//TRIF-related adaptor molecule+ko05133//Pertussis+ko04217//Necroptosis+ko04620//Toll-like receptor signaling pathway+ko04064//NF-kappa B signaling pathway+ko05161//Hepatitis B	-0.301775	2.39e-11	-0.993173	6.08e-84	-0.691398	4.96e-37
Mapk13	K04441//p38 MAP kinase [EC:2.7.11.24]+ko05014//Amyotrophic lateral sclerosis (ALS)+ko05132//Salmonella infection+ko05133//Pertussis+ko05131//Shigellosis+ko04933//AGE-RAGE signaling pathway in diabetic complications+ko04212//Longevity regulating pathway - worm+ko04218//Cellular senescence+ko04071//Sphingolipid signaling pathway+ko01522//Endocrine resistance+ko04917//Prolactin signaling pathway+ko0…	1.84697	0.0175364	3.1506	2.9e-06	1.30362	0.0140318
Tab1	K04403//TAK1-binding protein 1+ko04380//Osteoclast differentiation+ko04668//TNF signaling pathway+ko05145//Toxoplasmosis+ko05140//Leishmaniasis+ko04621//NOD-like receptor signaling pathway+ko04620//Toll-like receptor signaling pathway+ko04010//MAPK signaling pathway+ko04064//NF-kappa B signaling pathway+ko05169//Epstein-Barr virus infection+ko05168//Herpes simplex infection	-0.901964	4.22e-75	-0.994302	7.58e-88	-0.0923379	0.132545
Tlr8	K10170//toll-like receptor 8+ko04620//Toll-like receptor signaling pathway	-2.02749	6.8e-06	-2.75629	9.03e-08	-0.7288	0.300357
Traf3	K03174//TNF receptor-associated factor 3+ko05222//Small cell lung cancer+ko04657//IL-17 signaling pathway+ko04668//TNF signaling pathway+ko04621//NOD-like receptor signaling pathway+ko04620//Toll-like receptor signaling pathway+ko04622//RIG-I-like receptor signaling pathway+ko05200//Pathways in cancer+ko05203//Viral carcinogenesis+ko04064//NF-kappa B signaling pathway+ko05160//Hepatitis C+ko05165…	-0.153294	8.88e-07	-0.0488441	0.0631725	0.10445	0.00208125
Tollip	K05402//toll-interacting protein+ko04620//Toll-like receptor signaling pathway	0.0772643	0.0111188	0.125503	8.61e-05	0.0482383	0.151282
Pik3r2	K02649//phosphoinositide-3-kinase regulatory subunit alpha/beta/delta+ko04360//Axon guidance+ko04024//cAMP signaling pathway+ko04140//Autophagy - animal+ko04630//Jak-STAT signaling pathway+ko04810//Regulation of actin cytoskeleton+ko05222//Small cell lung cancer+ko05223//Non-small cell lung cancer+ko05226//Gastric cancer+ko05225//Hepatocellular carcinoma+ko04510//Focal adhesion+ko04933//AGE-RAGE …	-0.36335	2.66e-29	-0.436719	1.8e-40	-0.0733688	0.0493831
Irak1	K04730//interleukin-1 receptor-associated kinase 1 [EC:2.7.11.1]+ko05133//Pertussis+ko04722//Neurotrophin signaling pathway+ko05145//Toxoplasmosis+ko05142//Chagas disease (American trypanosomiasis)+ko05140//Leishmaniasis+ko04620//Toll-like receptor signaling pathway+ko04624//Toll and Imd signaling pathway+ko04010//MAPK signaling pathway+ko05152//Tuberculosis+ko04064//NF-kappa B signaling pathway+…	-0.910263	2.71e-300	-0.935717	0	-0.0254534	0.339347
Tlr4	K10160//toll-like receptor 4+ko04145//Phagosome+ko05134//Legionellosis+ko05132//Salmonella infection+ko05133//Pertussis+ko05130//Pathogenic Escherichia coli infection+ko04217//Necroptosis+ko05146//Amoebiasis+ko05145//Toxoplasmosis+ko05144//Malaria+ko05142//Chagas disease (American trypanosomiasis)+ko05140//Leishmaniasis+ko04621//NOD-like receptor signaling pathway+ko04620//Toll-like receptor sign…	-0.635193	1.52e-78	-0.580964	4.95e-67	0.0542284	0.163922
Akt2	K04456//RAC serine/threonine-protein kinase [EC:2.7.11.1]+ko04024//cAMP signaling pathway+ko04022//cGMP-PKG signaling pathway+ko04140//Autophagy - animal+ko04630//Jak-STAT signaling pathway+ko05222//Small cell lung cancer+ko05223//Non-small cell lung cancer+ko05226//Gastric cancer+ko05225//Hepatocellular carcinoma+ko04510//Focal adhesion+ko04933//AGE-RAGE signaling pathway in diabetic complicatio…	-0.131421	3.46e-06	-0.203085	2.62e-12	-0.0716639	0.0247771
Ccl3	K05408//C-C motif chemokine 3+ko05132//Salmonella infection+ko05142//Chagas disease (American trypanosomiasis)+ko04620//Toll-like receptor signaling pathway+ko05323//Rheumatoid arthritis+ko04062//Chemokine signaling pathway+ko04060//Cytokine-cytokine receptor interaction+ko05163//Human cytomegalovirus infection	4.3236	0	4.41427	0	0.0906739	3.94e-40
Rac1	K04392//Ras-related C3 botulinum toxin substrate 1+ko04360//Axon guidance+ko05014//Amyotrophic lateral sclerosis (ALS)+ko04024//cAMP signaling pathway+ko05416//Viral myocarditis+ko04145//Phagosome+ko05132//Salmonella infection+ko05131//Shigellosis+ko04810//Regulation of actin cytoskeleton+ko04510//Focal adhesion+ko04933//AGE-RAGE signaling pathway in diabetic complications+ko04071//Sphingolipid s…	-0.466009	5.45e-182	-0.493638	1.7e-201	-0.0276284	0.136257
Casp8	K04398//caspase 8 [EC:3.4.22.61]+ko05416//Viral myocarditis+ko05134//Legionellosis+ko04214//Apoptosis - fly+ko04215//Apoptosis - multiple species+ko04217//Necroptosis+ko04210//Apoptosis+ko01524//Platinum drug resistance+ko04657//IL-17 signaling pathway+ko04625//C-type lectin receptor signaling pathway+ko04668//TNF signaling pathway+ko05145//Toxoplasmosis+ko05142//Chagas disease (American trypanos…	0.619987	2e-67	0.650459	1.31e-74	0.0304727	0.312155
Tirap	K05403//toll-interleukin 1 receptor (TIR) domain-containing adaptor protein+ko05133//Pertussis+ko04620//Toll-like receptor signaling pathway+ko05152//Tuberculosis+ko04064//NF-kappa B signaling pathway+ko05161//Hepatitis B	0.172947	0.000201069	-0.146757	0.00241219	-0.319704	2.84e-10
Map3k8	K04415//mitogen-activated protein kinase kinase kinase 8 [EC:2.7.11.25]+ko04668//TNF signaling pathway+ko04660//T cell receptor signaling pathway+ko04620//Toll-like receptor signaling pathway+ko04010//MAPK signaling pathway	0.700506	4.92e-24	0.483922	1.56e-11	-0.216584	0.00141858
Myd88	K04729//myeloid differentiation primary response protein MyD88+ko05134//Legionellosis+ko05132//Salmonella infection+ko05133//Pertussis+ko05145//Toxoplasmosis+ko05144//Malaria+ko05143//African trypanosomiasis+ko05142//Chagas disease (American trypanosomiasis)+ko05140//Leishmaniasis+ko04621//NOD-like receptor signaling pathway+ko04620//Toll-like receptor signaling pathway+ko04624//Toll and Imd sign…	-0.101308	0.000156979	-0.175463	2.7e-10	-0.0741547	0.0148523
Mapk3	K04371//mitogen-activated protein kinase 1/3 [EC:2.7.11.24]+ko04360//Axon guidance+ko04024//cAMP signaling pathway+ko04022//cGMP-PKG signaling pathway+ko04140//Autophagy - animal+ko04730//Long-term depression+ko05132//Salmonella infection+ko05133//Pertussis+ko05131//Shigellosis+ko04350//TGF-beta signaling pathway+ko04810//Regulation of actin cytoskeleton+ko05223//Non-small cell lung cancer+ko0522…	-0.0899324	0.0010375	0.207402	1.82e-14	0.297334	1.62e-26
Ripk1	K02861//receptor-interacting serine/threonine-protein kinase 1 [EC:2.7.11.1]+ko04217//Necroptosis+ko04210//Apoptosis+ko04668//TNF signaling pathway+ko04621//NOD-like receptor signaling pathway+ko04620//Toll-like receptor signaling pathway+ko04623//Cytosolic DNA-sensing pathway+ko04622//RIG-I-like receptor signaling pathway+ko04064//NF-kappa B signaling pathway+ko05160//Hepatitis C+ko05163//Human …	-0.043853	0.0989233	-0.0847093	0.00824804	-0.0408563	0.237534
Plin2	K17284//perilipin-2+ko03320//PPAR signaling pathway	0.736572	4.48e-72	1.17152	4.49e-208	0.434948	7.21e-38
Rela	K04735//transcription factor p65+ko04024//cAMP signaling pathway+ko05134//Legionellosis+ko05132//Salmonella infection+ko05133//Pertussis+ko05131//Shigellosis+ko05222//Small cell lung cancer+ko04933//AGE-RAGE signaling pathway in diabetic complications+ko04210//Apoptosis+ko04211//Longevity regulating pathway+ko04218//Cellular senescence+ko04071//Sphingolipid signaling pathway+ko01523//Antifolate r…	-0.171273	3.13e-07	-0.214547	2.69e-10	-0.0432742	0.223217
Pik3ca	K00922//phosphatidylinositol-4,5-bisphosphate 3-kinase catalytic subunit alpha/beta/delta [EC:2.7.1.153]+ko04360//Axon guidance+ko04024//cAMP signaling pathway+ko04140//Autophagy - animal+ko04630//Jak-STAT signaling pathway+ko04810//Regulation of actin cytoskeleton+ko05222//Small cell lung cancer+ko05223//Non-small cell lung cancer+ko05226//Gastric cancer+ko05225//Hepatocellular carcinoma+ko04510…	-0.399947	5.07e-38	-0.355106	1.03e-30	0.0448407	0.186445
Ikbkg	K07210//inhibitor of nuclear factor kappa-B kinase subunit gamma+ko05131//Shigellosis+ko05222//Small cell lung cancer+ko04210//Apoptosis+ko01523//Antifolate resistance+ko05418//Fluid shear stress and atherosclerosis+ko04657//IL-17 signaling pathway+ko04658//Th1 and Th2 cell differentiation+ko04659//Th17 cell differentiation+ko04380//Osteoclast differentiation+ko04625//C-type lectin receptor signa…	-0.014764	0.3004	-0.0647237	0.054806	-0.0499597	0.211588
Tab2	K04404//TAK1-binding protein 2+ko04214//Apoptosis - fly+ko04657//IL-17 signaling pathway+ko04380//Osteoclast differentiation+ko04668//TNF signaling pathway+ko05145//Toxoplasmosis+ko05140//Leishmaniasis+ko04621//NOD-like receptor signaling pathway+ko04620//Toll-like receptor signaling pathway+ko04624//Toll and Imd signaling pathway+ko04013//MAPK signaling pathway - fly+ko04010//MAPK signaling path…	0.0729405	0.00102162	-0.0765442	0.000836236	-0.149485	6.53e-10
Jun	K04448//transcription factor AP-1+ko04024//cAMP signaling pathway+ko05132//Salmonella infection+ko05133//Pertussis+ko04510//Focal adhesion+ko04933//AGE-RAGE signaling pathway in diabetic complications+ko04214//Apoptosis - fly+ko04210//Apoptosis+ko01522//Endocrine resistance+ko04915//Estrogen signaling pathway+ko04912//GnRH signaling pathway+ko05418//Fluid shear stress and atherosclerosis+ko04657/…	0.0773741	0.0158949	-0.0841804	0.0120579	-0.161555	1.6e-05
Cd86	K05413//CD86 antigen+ko05416//Viral myocarditis+ko04514//Cell adhesion molecules (CAMs)+ko05322//Systemic lupus erythematosus+ko04940//Type I diabetes mellitus+ko04620//Toll-like receptor signaling pathway+ko05323//Rheumatoid arthritis+ko05320//Autoimmune thyroid disease+ko05202//Transcriptional misregulation in cancer+ko04672//Intestinal immune network for IgA production+ko05330//Allograft rejec…	1.77428	5.09e-13	1.05662	0.000107995	-0.717659	0.00100221
Map2k2	K04369//mitogen-activated protein kinase kinase 2 [EC:2.7.12.2]+ko04024//cAMP signaling pathway+ko04022//cGMP-PKG signaling pathway+ko04140//Autophagy - animal+ko04730//Long-term depression+ko04810//Regulation of actin cytoskeleton+ko05223//Non-small cell lung cancer+ko05226//Gastric cancer+ko05225//Hepatocellular carcinoma+ko04210//Apoptosis+ko04218//Cellular senescence+ko04071//Sphingolipid sig…	0.125501	1.05e-06	0.0566201	0.0187617	-0.0688805	0.0126395
Tnf	K03156//tumor necrosis factor superfamily, member 2+ko05014//Amyotrophic lateral sclerosis (ALS)+ko05414//Dilated cardiomyopathy (DCM)+ko05410//Hypertrophic cardiomyopathy (HCM)+ko04640//Hematopoietic cell lineage+ko05134//Legionellosis+ko05133//Pertussis+ko04350//TGF-beta signaling pathway+ko04933//AGE-RAGE signaling pathway in diabetic complications+ko04217//Necroptosis+ko04210//Apoptosis+ko040…	2.75792	0	2.70855	0	-0.0493776	0.00130211
Tlr2	K10159//toll-like receptor 2+ko04145//Phagosome+ko05134//Legionellosis+ko05146//Amoebiasis+ko05145//Toxoplasmosis+ko05144//Malaria+ko05142//Chagas disease (American trypanosomiasis)+ko05140//Leishmaniasis+ko04620//Toll-like receptor signaling pathway+ko05323//Rheumatoid arthritis+ko05321//Inflammatory bowel disease (IBD)+ko05205//Proteoglycans in cancer+ko04151//PI3K-Akt signaling pathway+ko05152…	-0.658954	4.36e-256	-1.0932	0	-0.434246	7.35e-77
Cd14	K04391//monocyte differentiation antigen CD14+ko04145//Phagosome+ko04640//Hematopoietic cell lineage+ko05134//Legionellosis+ko05132//Salmonella infection+ko05133//Pertussis+ko05130//Pathogenic Escherichia coli infection+ko05146//Amoebiasis+ko04620//Toll-like receptor signaling pathway+ko05202//Transcriptional misregulation in cancer+ko04010//MAPK signaling pathway+ko05221//Acute myeloid leukemia+…	1.45278	0	2.00267	0	0.549886	0
Fadd	K02373//FAS-associated death domain protein+ko04215//Apoptosis - multiple species+ko04217//Necroptosis+ko04210//Apoptosis+ko01524//Platinum drug resistance+ko04657//IL-17 signaling pathway+ko04668//TNF signaling pathway+ko05142//Chagas disease (American trypanosomiasis)+ko04621//NOD-like receptor signaling pathway+ko04620//Toll-like receptor signaling pathway+ko04622//RIG-I-like receptor signalin…	-0.675907	3.62e-27	-0.744584	8.42e-32	-0.0686775	0.308672
