# Supplementary material for: A novel TLR7 agonist as adjuvant to stimulate high quality HBsAg-specific immune responses in an HBV mouse model
Source: J Transl Med. 2020 Mar 4;18:112. doi: 10.1186/s12967-020-02275-2 (PMC7055022; doi:10.1186/s12967-020-02275-2)
Supplement: Supplementary file 8 — Additional file 8: Table S4.In vitro hepatocyte metabolic stability of T7-EA. [file 12967_2020_2275_MOESM8_ESM.xlsx]

## Sheet: Hepatocyte metabolic stability
Table S4. In vitro hepatocyte metabolic stability of T7-EA
	Rat	Human
t1/2 (h)	3.1	1.5
Clint，in vitro (μL/h/106 cells)	225.4	475.1
Clint, scaled (mL/h/kg)	1217	1197.1
EH	0.27	0.5
